# Supplementary material for: Cytocompatible FRET Assembly of CdTe@GSH Quantum Dots and Au@BSA Nanoclusters: A Novel Ratiometric Strategy for Dopamine Detection
Source: Molecules. 2025 Oct 23;30(21):4169. doi: 10.3390/molecules30214169 (PMC12610238; doi:10.3390/molecules30214169)
Supplement: Supplementary file 1 [file molecules-30-04169-s001.zip]

Archive with 1 entries (1 files):
- molecules-3876138-supplementary.pdf
